# Supplementary material for: Characteristics of rumen microbiota and Prevotella isolates found in high propionate and low methane-producing dairy cows
Source: Front Microbiol. 2024 Jun 3;15:1404991. doi: 10.3389/fmicb.2024.1404991 (PMC11180796; doi:10.3389/fmicb.2024.1404991)
Supplement: Supplementary file 2 [file Table_1.XLSX]

## Sheet: Sheet1
Table S1	Individual data sheet used in the present study
								Methane(L)/
					Methane			DMI apparently															Total SCFA	Propionate conc	Propionate	NH3	Total Lactic acid
COW ID	PC1 score	PC1 Score group	Weight (kg)	DMI (kg)	(L/day)	Methane/DMI/day	DM digestibility	digested	Milk (kg)	Milk/DMI	Milk/DMIapparently digested	4% FCN Milk/DMI	Protein (%)	Protein/day	protein/day/DMI	Lact (%)	Total Lact/day	Total Lact/DMI	Total Solid (%)	Solid-Not-Fat	FAT (%)	pH	(mM)	(mM)	(%)	(mM)	(mM)	mcrA/Total 16S	Total Protozoal No.	（C2+C4)/C3
2012Y	-1.82229	Negative	560.7	17.0124	485.257	28.5238	63.2964	45.0638	18.914	1.11178	1.75646	1.47033	3.795	0.717786	0.042192	4.32	0.817085	0.0480289	14.404	9.112	5.29	7.39	59.6711	9.90597	16.601	5.88533	0.788632	0.00749604	232031	4.87778
2012R	-1.79805	Negative	637.2	19.1523	540.848	28.2394	66.6458	42.3723	22.168	1.15746	1.73673	1.34179	3.913	0.867434	0.0452914	4.783	1.0603	0.0553613	14.328	9.692	4.637	7.33	57.5194	8.51117	14.7971	5.57169	0.451736	0.00672195	521094	5.64079
2013R	-1.36145	Negative	664.6	22.9738	681.574	29.6675	65.0623	45.5986	31.926	1.38967	2.13591	1.3042	3.331	1.06346	0.0462899	4.784	1.52734	0.0664818	12.869	9.111	3.754	6.95	68.264	11.3188	16.5809	4.6633	0.475043	0.0122554	587500	4.89056
2013B	-1.08333	Negative	653.8	19.6871	590.681	30.0035	66.4255	45.1686	23.142	1.17549	1.76964	1.07822	3.563	0.824549	0.0418827	4.769	1.10364	0.0560592	12.001	9.33	3.669	7.05	66.38	11.1353	16.7752	3.70689	0.819488	0.00786544	293750	4.82987
2014G	-0.909559	Negative	588.2	17.1297	493.409	28.8042	67.135	42.9049	22.414	1.30848	1.94903	1.29834	3.431	0.769024	0.0448941	4.455	0.998544	0.058293	12.856	8.882	3.969	6.94	68.3951	10.8029	15.7948	7.00806	0.785923	0.0143036	542969	5.191
2012G	-0.774065	Negative	642.1	19.4556	513.131	26.3744	63.255	41.6954	21.46	1.10302	1.74377	1.14383	3.518	0.754963	0.0388043	4.755	1.02042	0.0524487	13.423	9.275	4.148	7.28	65.445	10.844	16.5696	4.78758	0.398687	0.00593387	100000	4.90247
2014Y	-0.665629	Negative	484.4	16.6472	461.377	27.715	64.4127	43.0271	22.334	1.34161	2.08283	1.37951	3.249	0.725632	0.0435888	4.656	1.03987	0.0624652	13.016	8.903	4.113	6.98	65.8287	10.4866	15.9301	5.82025	1.22652	0.0154995	425781	5.20415
2013G	-0.593927	Negative	529.3	18.3627	506.066	27.5594	66.0589	41.7195	23.906	1.30188	1.97078	1.29179	3.378	0.807545	0.0439774	4.686	1.12024	0.061006	13.057	9.009	3.969	7.1	68.9225	11.8283	17.1618	6.73039	0.544126	0.0109476	335938	4.6893
2014B	-0.42261	Negative	560.8	19.7059	528.582	26.8235	64.9947	41.2703	24.658	1.2513	1.92523	1.31449	3.426	0.844783	0.0428695	4.592	1.1323	0.0574596	13.22	9.019	4.202	6.9	64.9275	10.5857	16.3039	7.40914	1.12622	0.0219113	569531	5.04373
2014R	0.559707	Positive	573.8	23.1674	581.328	25.0925	70.4584	35.6131	28.35	1.2237	1.73677	1.54951	3.552	1.00699	0.0434658	4.684	1.32791	0.0573181	14.299	9.234	5.065	6.9	58.8504	10.6974	18.1772	7.99533	0.958791	0.0194755	349219	4.97118
2012B	1.09892	Positive	661.2	18.1005	534.251	29.5159	67.6981	43.5993	20.544	1.135	1.67656	1.11258	3.681	0.756225	0.0417793	4.735	0.972758	0.0537422	13.335	9.414	3.921	7.01	93.2823	18.7496	20.0998	0.435758	0.608561	0.00432614	117969	3.85131
2013Y	4.65902	Positive	599.3	21.3715	496.119	23.214	65.2221	35.5923	30.878	1.44482	2.21523	1.33574	3.624	1.11902	0.0523603	4.633	1.43058	0.0669385	13.056	9.059	3.698	6.23	92.1384	27.4279	29.7681	2.02545	0.907822	0.00178055	154688	2.29045
2011G	3.11327	Positive	616	18.7692	412.887	21.9981	67.3359	32.6692	22.5	1.19877	1.78029	1.05073	3.067	0.690075	0.0367664	4.682	1.05345	0.0561266	12.252	8.746	3.506	7.24	71.4157	17.2319	24.1291	1.87501	0.711754	0.104773	67187.5	3.0513
